# Supplementary material for: Tracking W-Formate Dehydrogenase Structural Changes During Catalysis and Enzyme Reoxidation
Source: Int J Mol Sci. 2022 Dec 28;24(1):476. doi: 10.3390/ijms24010476 (PMC9820355; doi:10.3390/ijms24010476)
Supplement: Supplementary file 1 [file ijms-24-00476-s001.zip]

Archive with 3 entries (3 files):
- FDHAB_reduction_movie.mp4
- FDHAB_reoxidation_movie.mp4
- ijms--supplementary_information.pdf
